# Supplementary material for: AAclust: k-optimized clustering for selecting redundancy-reduced sets of amino acid scales
Source: Bioinform Adv. 2024 Oct 30;4(1):vbae165. doi: 10.1093/bioadv/vbae165 (PMC11562964; doi:10.1093/bioadv/vbae165)
Supplement: vbae165_Supplementary_Data [file vbae165_supplementary_data.zip]

Archive with 10 entries (10 files):
- FigS1.pdf
- FigS2.pdf
- FigS3.pdf
- FigS4.pdf
- FigS6.pdf
- FigS7.pdf
- FigS8.pdf
- Supplementary Table 0.xlsx
- Supplementary Table 1_Scales.xlsx
- Supplementary Table 4_AAclustTop60.xlsx
