# Supplementary material for: AAclust: k-optimized clustering for selecting redundancy-reduced sets of amino acid scales
Source: Bioinform Adv. 2024 Oct 30;4(1):vbae165. doi: 10.1093/bioadv/vbae165 (PMC11562964; doi:10.1093/bioadv/vbae165)
Supplement: vbae165_Supplementary_Data [file vbae165_supplementary_data.zip › Supplementary Table 0.xlsx]

## Sheet: Tabelle1
Supplementary Table	Description
1	Scale datasets
2	Benchmark datasets
3	Evaluation of k-optimized and k-based AAclust approaches
4	AAclustTop60 with scale selections and evaluation results
