# Supplementary material for: AAclust: k-optimized clustering for selecting redundancy-reduced sets of amino acid scales
Source: Bioinform Adv. 2024 Oct 30;4(1):vbae165. doi: 10.1093/bioadv/vbae165 (PMC11562964; doi:10.1093/bioadv/vbae165)
Supplement: vbae165_Supplementary_Data [file vbae165_supplementary_data.zip › Supplementary Table 1_Scales.xlsx]

## Sheet: KEY
Table	Explanation
SCALES_normalized	Min-max normalized values for 586 physicochemical scales (SCALES)
SCALES_raw	Raw values for 586 physicochemical scales (SCALES)
STANDARD7	Subset of SCALES comprising 7 scales as obtained from Meiler et al., 2001; Tang et al., 2020
STANDARD12	Subset of SCALES comprising 12 scales as obtained from Pazos et al., 2021
SCALES_PC	First 20 Principal Components (PC1-PC20) of SCALES_normalized (pc-based scales)
Remark
Scale ids	Scale ids (columns) are from AAindex or follow the same naming convention
STANDARD7	Scales regarding (column-wise order) steric parameter, hydrophobicity, volume, polarizability, isoelectric point, alpha-helix propensity, and beta-sheet propensity
STANDARD12	Scales regarding (column-wise order) beta-sheet propensity, alpha-helix propensity, coil propensity, beta-turn propensity, polarity, hydrophobicity (Kyte & Doolittle), hydrophobicity (Eisenberg), hydrophobicity (Chothia), relative mutability, flexibility, molecular weight, and bulkiness
(STANDARD586)	All scales from SCALES used as 'gold standard' baseline set (not given due to redundancy)

## Sheet: SCALES_normalized
AA	ANDN920101	ARGP820101	ARGP820102	ARGP820103	BEGF750101	BEGF750102	BEGF750103	BHAR880101	BIGC670101	BIOV880101	BIOV880102	BROC820101	BROC820102	BULH740101	BULH740102	BUNA790101	BUNA790102	BUNA790103	BURA740101	BURA740102	CHAM810101	CHAM820101	CHAM820102	CHAM830101	CHAM830102	CHAM830103	CHAM830104	CHAM830105	CHAM830106	CHAM830107	CHAM830108	CHOC750101	CHOC760101	CHOC760102	CHOC760103	CHOC760104	CHOP780101	CHOP780201	CHOP780202	CHOP780203	CHOP780204	CHOP780205	CHOP780206	CHOP780207	CHOP780208	CHOP780209	CHOP780210	CHOP780211	CHOP780212
A	0.494	0.23	0.355	0.504	1	0.512	0	0.249	0.164	0.476	0.661	0.565	0.567	0.863	0.468	0.943	0.475	0.691	0.876	0.264	0.51	0.112	0.262	0.118	0.182	0	0	0	0	0	0	0.147	0.222	0.089	0.627	0.909	0.174	0.904	0.346	0.248	0.425	0.656	0.298	0.212	0.321	0.224	0.237	0.24	0.144
C	0.864	0.404	0.579	0.387	0	0.233	0.783	0.205	0.323	0.936	0.792	0	0	0.767	0.232	0.95	0.9	0.819	0.191	1	0.608	0.313	0.947	0.588	0.442	0.5	0	0	0.2	0	1	0.3	0.333	0.013	0.746	1	0.661	0.138	0.617	0.45	0.11	0.607	0.256	0.459	0.327	0.455	0.667	0.072	0.898
D	1	0.174	0	0	0.404	0.233	1	0.867	0.324	0.191	0.276	0.216	0.358	0.863	0	0.961	1	0.745	0.402	0.213	0.745	0.257	0.601	0.608	0.397	0.5	0.5	0	0.4	1	0	0.339	0.417	0.405	0.237	0.182	0.908	0.468	0.128	0.963	0.79	0.333	0.529	0.529	0.019	0.288	0.699	0.704	0.881
E	0.42	0.177	0.019	0.032	0.713	0	0.267	0.811	0.488	0.106	0.14	0.072	0.212	0.824	0.261	0.957	0.407	0.745	1	0.186	0.667	0.369	0.561	0.245	0.017	0.5	0.5	0.667	0.6	1	0	0.518	0.639	0.392	0.288	0.136	0.248	1	0	0.44	1	0.678	0.579	0.253	0	0.096	0.397	0.328	0.11
F	0.877	0.762	0.601	0.67	0.574	1	0.267	0.076	0.783	1	0.957	0.973	0.903	0.05	0.697	0.941	0.871	1	0.474	0.354	0.686	0.709	0.462	0.118	0.354	0.5	0.5	0.667	0.8	0	1	0.8	0.75	0.076	0.831	0.636	0.119	0.596	0.759	0.174	0.085	0.601	0.488	0.518	0.723	0.705	0	0	0.136
G	0.025	0.026	0.138	0.17	0.309	0.233	1	1	0	0.388	0.513	0.274	0.374	0.939	0.12	0.959	0	0.596	0	0.336	0	0	0.24	0.912	0.47	0	0	0	0	1	0	0	0	0.063	0.593	0.818	1	0	0.286	1	0.16	0.23	0.884	0.871	0.176	0.218	0.744	0.992	0.5
H	0.84	0.23	0.082	0.053	0.574	0.651	0.633	0.112	0.561	0.579	0.67	0.243	0.508	0.893	0.31	0.962	0.83	0.851	0.67	0	0.686	0.562	0.313	0.471	0.514	0.5	0.5	0.667	0.6	0	1	0.589	0.667	0.316	0.271	0.091	0.44	0.457	0.376	0.44	0.145	0.967	0.727	1	0.12	0.321	0.308	0.416	0.822
I	0	0.838	0.44	0.543	0.713	1	0	0.671	0.663	0.885	0.821	0.541	0.788	0.076	0.884	0.937	0.318	0.745	0.598	0.634	1	0.455	0.424	0.069	0.633	1	0.5	0	0.4	0	0	0.598	0.556	0	1	0.864	0	0.543	0.925	0	0.115	0.536	0.364	0.418	1	0.609	0.186	0.072	0
K	0.506	0.434	0.003	0.004	0.574	0	0.633	0.687	0.694	0	0	0.188	0.368	0.805	0.736	0.961	0.487	0.691	0.675	0.195	0.667	0.535	0.313	0.392	0.376	0.5	0.5	0.667	0.8	0	1	0.613	0.694	1	0.034	0	0.495	0.628	0.278	0.661	0.11	1	0.554	0.782	0.409	0.218	0.506	0.304	0.102
L	0.272	0.577	1	0.989	1	0.651	0.267	0.281	0.663	0.867	0.843	1	0.913	0	1	0.963	0.521	0.691	0.718	0.601	0.961	0.455	0.463	0.098	0.267	0.5	1	0	0.4	0	0	0.593	0.528	0.063	0.746	0.727	0.11	0.681	0.699	0.028	0.07	0.617	0.421	0.4	0.597	0.558	0.103	0.12	0.153
M	0.704	0.445	0.824	1	1	1	0.45	0	0.62	0.803	0.88	0.507	0.573	0.378	0.532	0.962	0.682	0	0.711	0.526	0.765	0.54	0.405	0	0	0.5	0.5	0.667	0.6	0	1	0.61	0.611	0.165	0.661	0.5	0.119	0.936	0.511	0.119	0.135	0.858	0.405	0.212	0.679	0.353	0.141	0.328	0.212
N	0.988	0.023	0.057	0.046	0.309	0	1	0.675	0.398	0.203	0.33	0.12	0.358	0.969	0.134	1	0.987	0.798	0.175	0.087	0.745	0.328	0.313	0.765	0.709	0.5	0.5	0	0.4	1	1	0.402	0.472	0.57	0.186	0.136	1	0.106	0.391	0.908	0.185	0.322	0.893	0.871	0.195	0.519	1	0.552	1
P	0.605	0.736	0.223	0.22	0	0	1	0.859	0.376	0.367	0.433	0.49	0.62	0.565	0.606	0	0.629	0	0.211	0.42	0.353	0.32	0	1	0.335	0	0	0	0	0	0	0.367	0.389	0.405	0.288	0.182	0.963	0	0.135	1	0.785	0	0.628	0.835	0.195	0	0.821	1	0.5
Q	0.519	0	0.211	0.131	0.404	0.395	0.45	0.795	0.539	0.206	0.202	0.305	0.502	1	0.32	0.962	0.506	0.638	0.713	0.381	0.667	0.44	0.416	0.275	0.198	0.5	0.5	0.667	0.6	0	1	0.553	0.583	0.671	0.102	0.045	0.468	0.574	0.549	0.45	0.39	0.667	0.339	0.318	0.818	0.16	0.506	0.264	0.263
R	0.531	0.226	0.047	0.11	0.489	0.395	0.783	0.94	0.735	0.215	0.342	0.192	0.545	0.893	0.599	0.946	0.535	0.734	0.34	0.486	0.667	0.711	0.169	0.461	0.495	0.5	0.5	0.667	1	0	1	0.792	0.833	0.911	0	0	0.44	0.436	0.421	0.495	0	0.683	0	0.635	0.346	0.321	0.378	0.488	0.229
S	0.679	0.019	0.289	0.238	0.309	0	0.783	0.851	0.188	0.215	0.365	0.175	0.336	0.79	0.127	0.958	0.663	0.691	0.191	0.462	0.52	0.152	0.24	0.735	0.626	0.5	0	0	0.2	0	0	0.191	0.222	0.329	0.356	0.364	0.881	0.213	0.286	0.881	0.15	0.525	1	0.453	0.176	0.25	0.712	0.84	0.653
T	0.494	0.019	0.248	0.273	0.404	0.651	0.633	0.598	0.352	0.312	0.382	0.342	0.48	0.74	0.342	0.942	0.472	0.734	0.364	0.565	0.49	0.264	0.313	0.48	0.55	1	0	0	0.2	0	0	0.325	0.361	0.367	0.373	0.364	0.45	0.277	0.617	0.468	0.32	0.41	0.62	0.412	0.516	0.224	0.506	0.576	0.364
V	0	0.498	0.324	0.355	0.809	1	0	0.365	0.492	0.8	0.869	0.435	0.511	0.344	0.771	0.964	0.267	0.745	0.62	0.886	0.745	0.342	0.369	0.039	1	1	0	0	0.2	0	0	0.44	0.444	0	0.898	0.818	0.028	0.521	1	0.11	0.085	0.683	0.339	0.094	0.843	0.891	0.077	0.12	0.161
W	0.926	1	0.226	0.333	0.713	0.512	1	0.04	1	0.867	1	0.873	1	0.172	0.651	0.925	0.921	0	0.818	0.093	0.686	1	0.537	0.167	0.54	0.5	0.5	1	1	0	1	1	1	0.177	0.441	0.182	0.45	0.543	0.752	0.119	0.515	0.219	0.231	0	0.717	0.506	0.115	0.92	0.288
Y	0.802	0.709	0.107	0.191	0.404	0.651	0.783	0.502	0.806	0.588	0.598	0.517	0.564	0.084	0.651	0.936	0.797	0.723	0.098	0.688	0.686	0.729	1	0.471	0.457	0.5	0.5	0.667	1	0	1	0.801	0.861	0.532	0.237	0.136	0.615	0.128	0.827	0.615	0.12	0.399	0.537	0.471	0.453	1	0.596	0.456	0.331
[truncated: 537 more columns]

## Sheet: SCALES_raw
AA	ANDN920101	ARGP820101	ARGP820102	ARGP820103	BEGF750101	BEGF750102	BEGF750103	BHAR880101	BIGC670101	BIOV880101	BIOV880102	BROC820101	BROC820102	BULH740101	BULH740102	BUNA790101	BUNA790102	BUNA790103	BURA740101	BURA740102	CHAM810101	CHAM820101	CHAM820102	CHAM830101	CHAM830102	CHAM830103	CHAM830104	CHAM830105	CHAM830106	CHAM830107	CHAM830108	CHOC750101	CHOC760101	CHOC760102	CHOC760103	CHOC760104	CHOP780101	CHOP780201	CHOP780202	CHOP780203	CHOP780204	CHOP780205	CHOP780206	CHOP780207	CHOP780208	CHOP780209	CHOP780210	CHOP780211	CHOP780212
A	4.35	0.61	1.18	1.56	1.	0.77	0.37	0.357	52.6	16.	44.	7.3	3.9	-0.20	0.691	8.249	4.349	6.5	0.486	0.288	0.52	0.046	-0.368	0.71	-0.118	0.	0.	0.	0.	0.	0.	91.5	115.	25.	0.38	0.20	0.66	1.42	0.83	0.74	1.29	1.20	0.70	0.52	0.86	0.75	0.67	0.74	0.060
C	4.65	1.07	1.89	1.23	0.06	0.65	0.84	0.346	68.3	168.	90.	-9.2	-14.3	-0.45	0.624	8.312	4.686	7.7	0.200	0.533	0.62	0.128	4.53	1.19	0.083	1.	0.	0.	1.	0.	1.	117.7	135.	19.	0.45	0.22	1.19	0.70	1.19	0.96	0.66	1.11	0.65	0.94	0.87	1.11	1.34	0.53	0.149
D	4.76	0.46	0.05	0.14	0.44	0.65	0.97	0.511	68.4	-78.	-91.	-2.9	-2.8	-0.20	0.558	8.410	4.765	7.0	0.288	0.271	0.76	0.105	2.06	1.21	0.048	1.	1.	0.	2.	1.	0.	124.5	150.	50.	0.15	0.04	1.46	1.01	0.54	1.52	2.02	0.61	0.98	1.06	0.38	0.85	1.39	1.32	0.147
E	4.29	0.47	0.11	0.23	0.73	0.55	0.53	0.497	84.7	-106.	-139.	-7.1	-7.5	-0.30	0.632	8.368	4.295	7.0	0.538	0.262	0.68	0.151	1.77	0.84	-0.245	1.	1.	1.	3.	1.	0.	155.1	190.	49.	0.18	0.03	0.74	1.51	0.37	0.95	2.44	1.24	1.04	0.59	0.35	0.55	0.92	0.85	0.056
F	4.66	2.02	1.96	2.03	0.60	0.98	0.53	0.314	113.9	189.	148.	19.2	14.7	-2.33	0.756	8.228	4.663	9.4	0.318	0.318	0.70	0.290	1.06	0.71	0.015	1.	1.	1.	4.	0.	1.	203.4	210.	24.	0.50	0.14	0.60	1.13	1.38	0.66	0.61	1.10	0.93	1.04	1.50	1.50	0.30	0.44	0.059
G	3.97	0.07	0.49	0.62	0.35	0.65	0.97	0.544	36.3	-13.	-8.	-1.2	-2.3	0.00	0.592	8.391	3.972	5.6	0.120	0.312	0.00	0.000	-0.525	1.52	0.104	0.	0.	0.	0.	1.	0.	66.4	75.	23.	0.36	0.18	1.56	0.57	0.75	1.56	0.76	0.42	1.41	1.64	0.63	0.74	1.46	1.68	0.102
H	4.63	0.61	0.31	0.29	0.60	0.83	0.75	0.323	91.9	50.	47.	-2.1	2.0	-0.12	0.646	8.415	4.630	8.0	0.400	0.200	0.70	0.230	0.	1.07	0.138	1.	1.	1.	3.	0.	1.	167.3	195.	43.	0.17	0.02	0.95	1.00	0.87	0.95	0.73	1.77	1.22	1.86	0.54	0.90	0.78	0.96	0.140
I	3.95	2.22	1.45	1.67	0.73	0.98	0.37	0.462	102.0	151.	100.	6.6	11.0	-2.26	0.809	8.195	4.224	7.0	0.370	0.411	1.02	0.186	0.791	0.66	0.230	2.	1.	0.	2.	0.	0.	168.8	175.	18.	0.60	0.19	0.47	1.08	1.60	0.47	0.67	0.98	0.78	0.87	1.94	1.35	0.59	0.53	0.043
K	4.36	1.15	0.06	0.15	0.60	0.55	0.75	0.466	105.1	-141.	-188.	-3.7	-2.5	-0.35	0.767	8.408	4.358	6.5	0.402	0.265	0.68	0.219	0.	0.99	0.032	1.	1.	1.	4.	0.	1.	171.3	200.	97.	0.03	0.00	1.01	1.16	0.74	1.19	0.66	1.83	1.01	1.49	1.00	0.74	1.09	0.82	0.055
L	4.17	1.53	3.23	2.93	1.	0.83	0.53	0.365	102.0	145.	108.	20.0	15.0	-2.46	0.842	8.423	4.385	6.5	0.420	0.400	0.98	0.186	1.07	0.69	-0.052	1.	2.	0.	2.	0.	0.	167.9	170.	23.	0.45	0.16	0.59	1.21	1.30	0.50	0.58	1.13	0.85	0.84	1.30	1.27	0.46	0.59	0.061
M	4.52	1.18	2.67	2.96	1.	0.98	0.64	0.295	97.7	124.	121.	5.6	4.1	-1.47	0.709	8.418	4.513	0.	0.417	0.375	0.78	0.221	0.656	0.59	-0.258	1.	1.	1.	3.	0.	1.	170.8	185.	31.	0.40	0.11	0.60	1.45	1.05	0.60	0.71	1.57	0.83	0.52	1.43	0.95	0.52	0.85	0.068
N	4.75	0.06	0.23	0.27	0.35	0.55	0.97	0.463	75.7	-74.	-72.	-5.7	-2.8	0.08	0.596	8.747	4.755	7.5	0.193	0.229	0.76	0.134	0.	1.37	0.289	1.	1.	0.	2.	1.	1.	135.2	160.	63.	0.12	0.03	1.56	0.67	0.89	1.46	0.81	0.59	1.42	1.64	0.66	1.21	1.86	1.13	0.161
P	4.44	1.95	0.76	0.76	0.06	0.55	0.97	0.509	73.6	-20.	-36.	5.1	5.6	-0.98	0.730	0.	4.471	0.	0.208	0.340	0.36	0.131	-2.24	1.61	0.	0.	0.	0.	0.	0.	0.	129.3	145.	50.	0.18	0.04	1.52	0.57	0.55	1.56	2.01	0.00	1.10	1.58	0.66	0.40	1.58	1.69	0.102
Q	4.37	0.	0.72	0.51	0.44	0.72	0.64	0.493	89.7	-73.	-117.	-0.3	1.8	0.16	0.649	8.411	4.373	6.0	0.418	0.327	0.68	0.180	0.731	0.87	-0.105	1.	1.	1.	3.	0.	1.	161.1	180.	71.	0.07	0.01	0.98	1.11	1.10	0.96	1.22	1.22	0.75	0.70	1.65	0.65	1.09	0.77	0.074
R	4.38	0.60	0.20	0.45	0.52	0.72	0.84	0.529	109.1	-70.	-68.	-3.6	3.2	-0.12	0.728	8.274	4.396	6.9	0.262	0.362	0.68	0.291	-1.03	1.06	0.124	1.	1.	1.	5.	0.	1.	202.0	225.	90.	0.01	0.00	0.95	0.98	0.93	1.01	0.44	1.25	0.34	1.24	0.90	0.90	0.89	1.05	0.070
S	4.50	0.05	0.97	0.81	0.35	0.55	0.84	0.507	54.9	-70.	-60.	-4.1	-3.5	-0.39	0.594	8.380	4498	6.5	0.200	0.354	0.53	0.062	-0.524	1.34	0.225	1.	0.	0.	1.	0.	0.	99.1	115.	44.	0.22	0.08	1.43	0.77	0.75	1.43	0.74	0.96	1.55	0.93	0.63	0.79	1.41	1.49	0.120
T	4.35	0.05	0.84	0.91	0.44	0.83	0.75	0.444	71.2	-38.	-54.	0.8	1.1	-0.52	0.655	8.236	4.346	6.9	0.272	0.388	0.50	0.108	0.	1.08	0.166	2.	0.	0.	1.	0.	0.	122.1	140.	47.	0.23	0.08	0.96	0.83	1.19	0.98	1.08	0.75	1.09	0.86	1.17	0.75	1.09	1.16	0.086
V	3.95	1.32	1.08	1.14	0.82	0.98	0.37	0.386	85.1	123.	117.	3.5	2.1	-1.56	0.777	8.436	4.184	7.0	0.379	0.495	0.76	0.140	0.401	0.63	0.513	2.	0.	0.	1.	0.	0.	141.7	155.	18.	0.54	0.18	0.50	1.06	1.70	0.59	0.61	1.25	0.75	0.32	1.69	1.79	0.42	0.59	0.062
W	4.70	2.65	0.77	1.08	0.73	0.77	0.97	0.305	135.4	145.	163.	16.3	17.8	-2.01	0.743	8.094	4.702	0.	0.462	0.231	0.70	0.409	1.60	0.76	0.158	1.	1.	1.5	5.	0.	1.	237.6	255.	32.	0.27	0.04	0.96	1.08	1.37	0.60	1.47	0.40	0.62	0.16	1.49	1.19	0.48	1.59	0.077
Y	4.60	1.88	0.39	0.68	0.44	0.83	0.84	0.420	116.2	53.	22.	5.9	3.8	-2.24	0.743	8.183	4.604	6.8	0.161	0.429	0.70	0.298	4.91	1.07	0.094	1.	1.	1.	5.	0.	1.	203.6	230.	60.	0.15	0.03	1.14	0.69	1.47	1.14	0.68	0.73	0.99	0.96	1.07	1.96	1.23	1.01	0.082
[truncated: 537 more columns]

## Sheet: STANDARD7
AA	FAUJ880101	FAUJ830101	FAUJ880103	CHAM820101	ZIMJ680104	CHOP780201	CHOP780202
A	0.305	0.405	0.124	0.112	0.404	0.904	0.346
C	0.422	0.782	0.301	0.313	0.285	0.138	0.617
D	0.382	0.074	0.344	0.257	0	0.468	0.128
E	0.372	0.114	0.468	0.369	0.056	1	0
F	0.702	0.859	0.729	0.709	0.339	0.596	0.759
G	0	0.31	0	0	0.4	0	0.286
H	0.714	0.35	0.577	0.562	0.603	0.457	0.376
I	1	0.862	0.495	0.455	0.407	0.543	0.925
K	0.451	0.006	0.59	0.535	0.872	0.628	0.278
L	0.618	0.831	0.495	0.455	0.402	0.681	0.699
M	0.561	0.687	0.548	0.54	0.372	0.936	0.511
N	0.382	0.126	0.365	0.328	0.33	0.106	0.391
P	0.637	0.531	0.337	0.32	0.442	0	0.135
Q	0.372	0.242	0.489	0.44	0.36	0.574	0.549
R	0.558	0	0.759	0.711	1	0.436	0.421
S	0.313	0.298	0.198	0.152	0.364	0.213	0.286
T	0.723	0.39	0.322	0.264	0.362	0.277	0.617
V	0.876	0.684	0.371	0.342	0.399	0.521	1
W	0.766	1	1	1	0.39	0.543	0.752
Y	0.702	0.604	0.801	0.729	0.362	0.128	0.827

## Sheet: STANDARD12
AA	CHOP780202	LEVM780103	CHOP780201	CHAM830101	GRAR740102	KYTJ820101	EISD840101	CHOC760103	DAYM780201	BHAR880101	FASG760101	ZIMJ680102
A	0.346	0.24	0.904	0.118	0.395	0.7	0.807	0.627	0.707	0.249	0.109	0.443
C	0.617	0.267	0.138	0.588	0.074	0.778	0.723	0.746	0.017	0.205	0.357	0.551
D	0.128	0.667	0.468	0.608	1	0.111	0.418	0.237	0.759	0.867	0.449	0.453
E	0	0.387	1	0.245	0.914	0.111	0.458	0.288	0.724	0.811	0.558	0.557
F	0.759	0.12	0.596	0.118	0.037	0.811	0.952	0.831	0.198	0.076	0.698	0.898
G	0.286	0.82	0	0.912	0.506	0.456	0.771	0.593	0.267	1	0	0
H	0.376	0.18	0.457	0.471	0.679	0.144	0.546	0.271	0.414	0.112	0.62	0.563
I	0.925	0.067	0.543	0.069	0.037	1	1	1	0.672	0.671	0.434	0.985
K	0.278	0.367	0.628	0.392	0.79	0.067	0.265	0.034	0.328	0.687	0.551	0.674
L	0.699	0.113	0.681	0.098	0	0.922	0.92	0.746	0.19	0.281	0.434	0.985
M	0.511	0	0.936	0	0.099	0.711	0.811	0.661	0.655	0	0.574	0.703
N	0.391	0.58	0.106	0.765	0.827	0.111	0.45	0.186	1	0.675	0.442	0.516
P	0.135	1	0	1	0.383	0.322	0.679	0.288	0.328	0.859	0.31	0.768
Q	0.549	0.38	0.574	0.275	0.691	0.111	0.43	0.102	0.647	0.795	0.55	0.605
R	0.421	0.313	0.436	0.461	0.691	0	0	0	0.405	0.94	0.767	0.596
S	0.286	0.607	0.213	0.735	0.531	0.411	0.602	0.356	0.879	0.851	0.232	0.332
T	0.617	0.42	0.277	0.48	0.457	0.422	0.635	0.373	0.681	0.598	0.341	0.677
V	1	0.04	0.521	0.039	0.123	0.967	0.924	0.898	0.483	0.365	0.326	0.995
W	0.752	0.233	0.543	0.167	0.062	0.4	0.855	0.441	0	0.04	1	1
Y	0.827	0.427	0.128	0.471	0.16	0.356	0.715	0.237	0.198	0.502	0.822	0.801

## Sheet: SCALES_PC
AA	PC1	PC2	PC3	PC4	PC5	PC6	PC7	PC8	PC9	PC10	PC11	PC12	PC13	PC14	PC15	PC16	PC17	PC18	PC19	PC20
A	0.07319	0.25903	-0.27009	-0.37473	-0.00931	0.15936	-0.0906	0.1938	0.10601	0.16578	0.12721	-0.16127	-0.03536	-0.1334	0.08423	-0.13695	-0.50381	-0.44108	-0.23546	-0.11531
C	0.20562	0.13065	-0.16498	0.30252	0.53997	0.26448	0.48815	0.05198	0.28785	-0.26836	-0.08377	-0.12141	-0.10926	-0.09125	-0.00811	0.10883	-0.00142	0.00264	-0.04916	-0.09041
D	-0.26462	0.24549	-0.05543	0.06312	0.12559	0.25504	-0.20396	-0.49108	-0.01036	-0.07379	0.11941	0.00977	-0.07068	0.33739	0.40175	0.06822	0.26694	-0.35	-0.00832	0.02117
E	-0.19564	0.34128	0.12787	-0.31475	-0.01802	0.33719	-0.088	-0.32579	0.08382	-0.16065	0.15077	-0.08379	0.07859	-0.30456	-0.18597	0.05003	-0.12297	0.52619	0.09396	-0.04991
F	0.34889	0.12519	0.03452	0.11896	-0.09132	0.00914	-0.19754	-0.01191	-0.21221	0.00567	0.03047	0.05749	-0.23174	-0.00379	0.02203	0.77225	-0.266	-0.02219	0.16259	0.04608
G	-0.14518	0.04316	-0.57054	0.09806	0.14245	-0.22571	-0.41992	0.27969	0.15264	-0.25863	0.33119	0.1232	0.15996	-0.04024	-0.08241	0.1261	0.17282	0.1438	-0.02117	-0.01371
H	0.01138	0.26974	0.15975	0.17536	0.14068	0.03933	-0.02928	0.24377	-0.64095	-0.05237	0.14944	-0.45406	0.27791	-0.12251	-0.04528	-0.0713	0.18394	-0.09479	0.00838	-0.06989
I	0.374	0.12189	-0.12686	-0.06525	-0.15598	-0.14029	0.05669	-0.24583	-0.07494	-0.23	-0.06692	0.12643	0.27809	0.31741	-0.13617	-0.11694	-0.04848	-0.01157	0.1066	-0.64353
K	-0.20226	0.36313	0.18379	-0.11121	-0.17138	-0.21441	0.03989	0.32001	0.25679	-0.24737	-0.4676	-0.0976	0.25935	0.07982	0.36142	0.20012	0.00161	0.03145	0.02212	0.02538
L	0.32924	0.17716	-0.13982	-0.28686	-0.19436	0.00734	-0.11136	0.07403	0.02108	-0.08445	-0.18418	-0.24043	-0.52992	-0.0148	-0.09581	-0.09221	0.53301	0.06593	-0.12429	0.02742
M	0.28916	0.25151	0.09147	-0.04545	0.11573	0.28922	-0.02717	0.32495	-0.16096	0.10227	0.09887	0.56829	0.01562	0.15568	0.31294	-0.24276	0.03137	0.27027	-0.0037	0.1218
N	-0.20412	0.23117	-0.09767	0.21402	0.16501	-0.07374	-0.20014	-0.06479	-0.22823	-0.08982	-0.41298	0.04605	-0.21796	0.32125	-0.35848	-0.18222	-0.34617	0.12862	-0.24741	0.17259
P	-0.16612	0.03759	-0.27688	0.38414	-0.69161	0.405	0.24585	0.12985	-0.03803	-0.10796	0.0769	-0.01079	-0.02587	0.04669	-0.03056	-0.02788	-0.03821	0.0195	-0.02254	0.03268
Q	-0.11985	0.33448	0.11678	0.00246	-0.02455	0.01132	0.09133	0.02279	0.05467	0.10618	-0.09467	0.47679	0.09205	-0.2696	-0.49195	0.11291	0.27295	-0.43432	0.02651	0.01446
R	-0.14632	0.29502	0.28352	0.02724	-0.05566	-0.40098	0.29078	0.09803	0.11696	-0.05423	0.56218	-0.0221	-0.3599	0.26807	-0.07167	-0.0435	-0.08668	0.02875	0.0013	-0.04978
S	-0.13452	0.22035	-0.31551	0.0843	0.06761	-0.12664	0.06049	-0.00075	-0.02987	0.3907	-0.15863	-0.06878	-0.1753	-0.08546	0.09561	-0.1621	-0.03219	0.06577	0.72996	-0.08565
T	-0.02492	0.19484	-0.21981	0.06262	-0.01441	-0.17133	0.22085	-0.16479	-0.03216	0.59329	-0.01775	-0.03037	0.16356	0.00868	0.09311	0.23868	0.14526	0.28726	-0.48998	-0.11516
V	0.31025	0.15595	-0.23096	-0.13263	-0.07405	-0.20807	0.24233	-0.27277	-0.03407	-0.1231	0.09321	-0.06492	0.30467	0.05823	-0.04447	-0.07898	-0.04646	-0.06036	0.10719	0.68967
W	0.28741	0.14255	0.24953	0.35549	-0.05376	0.1368	-0.37184	0.03169	0.49803	0.30026	0.06436	-0.25783	0.20004	0.18923	-0.19812	-0.11436	0.0212	0.00815	0.06553	0.07607
Y	0.1604	0.15002	0.08179	0.4005	-0.12864	-0.2936	-0.16488	-0.25881	0.01961	-0.15498	-0.01585	0.12166	-0.13026	-0.56795	0.30921	-0.26935	-0.09928	-0.02108	-0.16687	-0.0496
