# Supplementary material for: AAclust: k-optimized clustering for selecting redundancy-reduced sets of amino acid scales
Source: Bioinform Adv. 2024 Oct 30;4(1):vbae165. doi: 10.1093/bioadv/vbae165 (PMC11562964; doi:10.1093/bioadv/vbae165)
Supplement: vbae165_Supplementary_Data [file vbae165_supplementary_data.zip › Supplementary Table 4_AAclustTop60.xlsx]

## Sheet: KEY
Table	Explanation
AAclustTop60_evaluation	Evaluation for clustering and scale selection for AAclustTop60
AAclustTop60_scales	Scale sets of AAclustTop60 (1 indicating that scale is contained in set)
Column
aac_id	AAclust identifier for scale set (model name and further information on AAclust settings, used only internally)
aac_top60_id	AAclustTop60 identifier for scale set ('AACn' with n indicating the rank from 'rank_acc'; alphabetical order if two approaches have same rank)
rank_acc	Ranking based on model performance across all benchmarking datasets
rank_clustering	Ranking based on clustering quality measures (BIC, SC, CH)
BIC	Bayesian information criterion
SC	Silhouette coefficient
CH	Calinski Harabasz score
n_scales	Number of scales
n_clusters	Number of clusters
AAclust_approach	Name of AAclust approach (k-optimized vs k-based)
model_name	Name of clustering model used
on_center	Whether on_center parameter was enabled or not (1 vs 0)
min_th	Minimum Pearson correlation threshold (0-1)
merge_metric	Metric used for merging (Pearson correlation vs Euclidean distance vs no merging (NaN))
AA_dataset_name	Average prediction performance (accuracy) for residue prediction datasets
SEQ_dataset_name	Average prediction performance (accuracy) for sequence prediction datasets
Remark
rank_acc	Models were ranked by the average accuracy of both groups (ACC|D1, ACC|D2), of which the average ranking was used as the overall ranking
rank_acc	Ordered alphabetically if two approaches share the same rank
on_center, min_th; merg_metric	NaN for k-based AAclust approaches
AA/SEQ_dataset_name	Prediction performance was averaged (MEAN_ACC) for three machine learning models: random forest, support vector machine, and logistic regression classifier

## Sheet: AAclustTop60_evaluation
aac_id	aac_top60_id	rank_acc	rank_clustering	BIC	SC	CH	n_scales	n_clusters	clustering_type	model_name	on_center	min_th	merge_metric	MEAN_ACC_SEQ_AMYLO	MEAN_ACC_SEQ_CAPSID	MEAN_ACC_SEQ_DISULFIDE	MEAN_ACC_SEQ_LOCATION	MEAN_ACC_SEQ_SOLUBLE	MEAN_ACC_SEQ_TAIL	MEAN_ACC_AA5_CASPASE3	MEAN_ACC_AA5_FURIN	MEAN_ACC_AA5_LDR	MEAN_ACC_AA5_MMP2	MEAN_ACC_AA5_RNABIND	MEAN_ACC_AA5_SA	MEAN_ACC_AA9_CASPASE3	MEAN_ACC_AA9_FURIN	MEAN_ACC_AA9_LDR	MEAN_ACC_AA9_MMP2	MEAN_ACC_AA9_RNABIND	MEAN_ACC_AA9_SA	MEAN_ACC_AA13_CASPASE3	MEAN_ACC_AA13_FURIN	MEAN_ACC_AA13_LDR	MEAN_ACC_AA13_MMP2	MEAN_ACC_AA13_RNABIND	MEAN_ACC_AA13_SA	ACC|D1	ACC|D2
Agglomerative-single_Ce-0.8-Euc	AAC01	1	35	-7224.9	0.03	10.96	183	183	k-optimized	HAC (single)	1	0.8	euclidean	0.761	0.827	0.732	0.746	0.646	0.884	0.862	0.901	0.612	0.68	0.652	0.642	0.816	0.916	0.644	0.703	0.659	0.664	0.79	0.918	0.694	0.681	0.652	0.615	0.6588	0.7581
Agglomerative-single_n170	AAC02	2	51	-9836.09	-0.11	4.57	170	170	k-based	HAC (single)				0.747	0.83	0.733	0.742	0.653	0.886	0.855	0.907	0.608	0.688	0.66	0.64	0.819	0.915	0.642	0.706	0.657	0.671	0.792	0.916	0.69	0.676	0.656	0.608	0.6548	0.7591
Agglomerative-single_n137	AAC03	3	47	-8514.22	-0.15	4.22	137	137	k-based	HAC (single)				0.741	0.829	0.734	0.746	0.648	0.884	0.857	0.904	0.601	0.685	0.661	0.64	0.818	0.917	0.636	0.71	0.659	0.67	0.791	0.914	0.695	0.684	0.656	0.613	0.653	0.7594
Agglomerative-single_n144	AAC04	4	40	-8433.89	-0.11	4.86	144	144	k-based	HAC (single)				0.747	0.828	0.731	0.747	0.654	0.885	0.859	0.906	0.605	0.686	0.657	0.639	0.822	0.913	0.64	0.714	0.654	0.664	0.79	0.915	0.689	0.68	0.656	0.61	0.653	0.7593
Agglomerative-single_n138	AAC05	5	50	-8573.63	-0.15	4.21	138	138	k-based	HAC (single)				0.739	0.83	0.735	0.752	0.646	0.888	0.859	0.906	0.601	0.684	0.655	0.638	0.823	0.916	0.64	0.713	0.658	0.671	0.79	0.918	0.689	0.682	0.649	0.607	0.6512	0.7596
Agglomerative-single_n139	AAC06	6	52	-8626.39	-0.15	4.2	139	139	k-based	HAC (single)				0.743	0.827	0.736	0.746	0.652	0.883	0.857	0.906	0.608	0.684	0.657	0.64	0.821	0.914	0.642	0.709	0.659	0.665	0.789	0.915	0.691	0.68	0.653	0.611	0.6534	0.759
Agglomerative-single_n121	AAC07	7	41	-7649.75	-0.15	4.42	121	121	k-based	HAC (single)				0.742	0.833	0.736	0.747	0.65	0.882	0.858	0.901	0.606	0.688	0.655	0.638	0.82	0.915	0.638	0.711	0.661	0.671	0.789	0.914	0.689	0.682	0.655	0.606	0.6526	0.7592
Agglomerative-single_n142	AAC08	8	53	-8811.29	-0.15	4.13	142	142	k-based	HAC (single)				0.743	0.831	0.733	0.746	0.65	0.884	0.858	0.903	0.603	0.687	0.657	0.64	0.819	0.916	0.64	0.71	0.658	0.669	0.787	0.916	0.689	0.681	0.654	0.608	0.6526	0.7589
Agglomerative-single_n263	AAC09	9	42	-11292.9	0.01	8.74	263	263	k-based	HAC (single)				0.753	0.826	0.736	0.747	0.647	0.882	0.858	0.905	0.608	0.684	0.655	0.648	0.82	0.918	0.642	0.703	0.653	0.664	0.787	0.915	0.69	0.679	0.647	0.614	0.6574	0.7576
Agglomerative-single_Ce-0.0-NM	AAC10	10	41	-8773.57	-0.1	4.92	152	152	k-optimized	HAC (single)	1	0		0.75	0.828	0.734	0.748	0.646	0.886	0.86	0.908	0.602	0.684	0.656	0.645	0.819	0.913	0.632	0.711	0.655	0.67	0.787	0.913	0.689	0.676	0.653	0.61	0.6554	0.7578
Agglomerative-single_n150	AAC11	11	41	-8675.58	-0.1	4.91	150	150	k-based	HAC (single)				0.749	0.832	0.732	0.751	0.647	0.883	0.86	0.904	0.605	0.695	0.65	0.637	0.815	0.919	0.638	0.707	0.654	0.665	0.781	0.913	0.689	0.683	0.652	0.61	0.6532	0.7582
Agglomerative-single_n164	AAC12	12	48	-9473.52	-0.11	4.69	164	164	k-based	HAC (single)				0.75	0.828	0.739	0.746	0.646	0.889	0.859	0.904	0.608	0.688	0.649	0.637	0.818	0.913	0.638	0.708	0.658	0.666	0.785	0.917	0.688	0.676	0.648	0.613	0.6548	0.7577
Agglomerative-single_n125	AAC13	13	44	-7873.1	-0.15	4.35	125	125	k-based	HAC (single)				0.744	0.831	0.738	0.749	0.65	0.882	0.856	0.903	0.6	0.682	0.653	0.632	0.818	0.916	0.634	0.716	0.657	0.67	0.79	0.915	0.688	0.68	0.654	0.612	0.6516	0.7585
Agglomerative-single_n108	AAC14	14	46	-7508.51	-0.2	3.64	108	108	k-based	HAC (single)				0.743	0.831	0.741	0.744	0.645	0.884	0.86	0.902	0.61	0.673	0.655	0.634	0.82	0.914	0.645	0.71	0.654	0.666	0.794	0.914	0.689	0.678	0.655	0.604	0.6514	0.7583
Spectral_n183	AAC15	15	36	-8585.46	0.06	8.2	183	183	k-based	Spectral				0.753	0.827	0.732	0.744	0.646	0.883	0.857	0.903	0.617	0.684	0.659	0.637	0.821	0.914	0.632	0.708	0.654	0.66	0.785	0.915	0.687	0.682	0.649	0.611	0.6556	0.7569
Agglomerative-single_Al-0.7-Euc	AAC16	16	37	-9286.88	0.06	12.87	255	255	k-optimized	HAC (single)	0	0.7	euclidean	0.755	0.83	0.732	0.741	0.645	0.884	0.858	0.902	0.611	0.684	0.649	0.648	0.821	0.917	0.635	0.702	0.656	0.666	0.789	0.915	0.682	0.681	0.644	0.611	0.6582	0.7562
Agglomerative-single_n101	AAC17	17	56	-8806.99	-0.3	1.27	101	101	k-based	HAC (single)				0.74	0.835	0.736	0.744	0.644	0.884	0.858	0.904	0.606	0.68	0.646	0.631	0.817	0.916	0.646	0.705	0.651	0.666	0.793	0.915	0.691	0.686	0.654	0.609	0.6504	0.7582
KMeans_Ce-0.8-Euc	AAC18	18	30	-4524.29	0.09	16.56	154	154	k-optimized	k-means	1	0.8	euclidean	0.757	0.826	0.73	0.742	0.643	0.881	0.856	0.899	0.602	0.684	0.657	0.635	0.825	0.922	0.636	0.705	0.662	0.658	0.792	0.912	0.685	0.679	0.654	0.612	0.6528	0.7574
Agglomerative-average_Al-0.9-Cor	AAC19	19	31	-11877.3	0.12	26.42	406	406	k-optimized	HAC (average)	0	0.9	correlation	0.764	0.826	0.73	0.745	0.636	0.887	0.86	0.901	0.605	0.683	0.649	0.635	0.819	0.92	0.633	0.707	0.651	0.669	0.789	0.909	0.687	0.679	0.654	0.61	0.6566	0.7561
Agglomerative-single_n90	AAC20	20	55	-8138	-0.3	1.25	90	90	k-based	HAC (single)				0.74	0.833	0.737	0.742	0.646	0.887	0.857	0.901	0.608	0.677	0.654	0.632	0.819	0.915	0.652	0.702	0.656	0.669	0.789	0.908	0.695	0.675	0.644	0.61	0.6518	0.7573
Agglomerative-average_n202	AAC21	21	24	-5315.02	0.17	18.32	202	202	k-based	HAC (average)				0.757	0.828	0.73	0.742	0.637	0.883	0.853	0.909	0.607	0.679	0.657	0.633	0.82	0.918	0.64	0.71	0.648	0.657	0.789	0.916	0.688	0.682	0.651	0.612	0.6532	0.7568
MiniBatchKMeans_Ce-0.9-Cor	AAC22	22	39	-9515.06	0.03	12.91	259	259	k-optimized	Mini-batch k-means	1	0.9	correlation	0.757	0.823	0.733	0.739	0.642	0.88	0.859	0.903	0.599	0.682	0.65	0.638	0.826	0.917	0.635	0.7	0.655	0.665	0.788	0.917	0.686	0.682	0.655	0.611	0.654	0.7564
KMeans_Al-0.7-Euc	AAC23	23	32	-7172.83	0.09	15.07	219	219	k-optimized	k-means	0	0.7	euclidean	0.756	0.826	0.734	0.745	0.644	0.88	0.858	0.899	0.601	0.693	0.65	0.639	0.823	0.917	0.629	0.7	0.655	0.66	0.783	0.913	0.689	0.682	0.655	0.61	0.6532	0.7566
Agglomerative-complete_Ce-0.9-NM	AAC24	24	23	-8023.95	0.18	24.09	305	305	k-optimized	HAC (complete)	1	0.9		0.756	0.824	0.74	0.741	0.641	0.88	0.859	0.903	0.601	0.685	0.652	0.635	0.818	0.919	0.634	0.705	0.655	0.663	0.788	0.914	0.683	0.677	0.659	0.607	0.6524	0.7567
Spectral_Al-0.3-Euc	AAC25	25	34	-4516.08	-0.06	11.08	96	96	k-optimized	Spectral	0	0.3	euclidean	0.764	0.831	0.732	0.744	0.639	0.879	0.862	0.905	0.603	0.678	0.659	0.633	0.816	0.917	0.636	0.707	0.646	0.663	0.79	0.916	0.678	0.676	0.656	0.605	0.6536	0.7562
Agglomerative-single_n96	AAC26	26	54	-8472.35	-0.3	1.29	96	96	k-based	HAC (single)				0.741	0.828	0.734	0.745	0.642	0.887	0.855	0.904	0.602	0.68	0.655	0.634	0.816	0.914	0.639	0.705	0.65	0.671	0.792	0.914	0.698	0.681	0.646	0.601	0.6498	0.7571
Agglomerative-complete_Ce-0.8-Euc	AAC27	26	26	-2809.32	0.12	20.24	127	127	k-optimized	HAC (complete)	1	0.8	euclidean	0.753	0.832	0.731	0.744	0.64	0.88	0.854	0.901	0.607	0.68	0.658	0.638	0.82	0.912	0.638	0.7	0.643	0.663	0.793	0.914	0.683	0.681	0.658	0.611	0.6544	0.7559
Agglomerative-single_n58	AAC28	28	49	-6091.97	-0.29	1.28	58	58	k-based	HAC (single)				0.737	0.821	0.736	0.745	0.654	0.883	0.858	0.898	0.6	0.675	0.652	0.641	0.822	0.91	0.642	0.703	0.654	0.67	0.789	0.914	0.691	0.679	0.655	0.605	0.6506	0.7569
Agglomerative-average_n514	AAC29	29	29	-10701.9	0.11	76.7	514	514	k-based	HAC (average)				0.763	0.824	0.731	0.746	0.636	0.88	0.857	0.9	0.602	0.675	0.646	0.635	0.827	0.914	0.632	0.705	0.662	0.666	0.796	0.908	0.692	0.679	0.647	0.61	0.6552	0.7556
Agglomerative-single_n573	AAC30	29	11	15410.1	0.04	10707.4	573	573	k-based	HAC (single)				0.763	0.821	0.732	0.746	0.644	0.879	0.854	0.898	0.606	0.68	0.655	0.632	0.818	0.915	0.633	0.701	0.659	0.656	0.793	0.911	0.682	0.675	0.664	0.616	0.6546	0.7558
Agglomerative-complete_Al-0.0-NM	AAC31	31	18	-1101.41	0.16	24.49	92	92	k-optimized	HAC (complete)	0	0		0.757	0.821	0.727	0.747	0.631	0.879	0.858	0.9	0.601	0.685	0.653	0.641	0.819	0.918	0.644	0.711	0.654	0.662	0.784	0.912	0.686	0.678	0.653	0.611	0.6544	0.7558
Spectral_n431	AAC32	32	43	-20619.8	0.04	6.93	431	431	k-based	Spectral				0.761	0.827	0.736	0.745	0.637	0.88	0.857	0.898	0.602	0.675	0.651	0.638	0.818	0.917	0.634	0.701	0.67	0.658	0.792	0.911	0.678	0.682	0.65	0.613	0.6544	0.7557
Spectral_Ce-0.7-Euc	AAC33	33	38	-8050.62	-0.08	7.27	155	155	k-optimized	Spectral	1	0.7	euclidean	0.762	0.817	0.732	0.739	0.645	0.877	0.86	0.902	0.606	0.678	0.654	0.631	0.822	0.916	0.635	0.7	0.651	0.661	0.785	0.922	0.688	0.683	0.655	0.608	0.6536	0.7558
Agglomerative-average_n49	AAC34	34	15	-643.61	0.16	24.6	49	49	k-based	HAC (average)				0.755	0.823	0.729	0.741	0.64	0.884	0.859	0.9	0.602	0.682	0.667	0.624	0.818	0.921	0.634	0.707	0.645	0.664	0.787	0.915	0.688	0.685	0.649	0.608	0.6506	0.7565
Agglomerative-complete_Al-0.4-Cor	AAC35	35	27	-1917.31	0.11	21.01	91	91	k-optimized	HAC (complete)	0	0.4	correlation	0.758	0.822	0.727	0.741	0.639	0.875	0.856	0.904	0.605	0.679	0.656	0.632	0.821	0.912	0.632	0.702	0.658	0.658	0.791	0.914	0.683	0.678	0.663	0.618	0.6542	0.7554
Agglomerative-ward_n103	AAC36	36	13	-1146.66	0.18	25.7	103	103	k-based	HAC (ward)				0.759	0.824	0.734	0.742	0.642	0.874	0.864	0.902	0.6	0.68	0.657	0.63	0.817	0.918	0.634	0.707	0.651	0.664	0.787	0.915	0.688	0.677	0.646	0.609	0.6524	0.7557
Agglomerative-average_Ce-0.4-NM	AAC37	37	19	-1139.87	0.17	21.7	69	69	k-optimized	HAC (average)	1	0.4		0.748	0.823	0.732	0.738	0.633	0.882	0.858	0.899	0.596	0.684	0.653	0.635	0.816	0.919	0.647	0.706	0.647	0.655	0.789	0.916	0.693	0.682	0.646	0.606	0.648	0.7559
Spectral_n46	AAC38	38	12	-100.39	0.12	31.57	46	46	k-based	Spectral				0.766	0.809	0.731	0.744	0.62	0.857	0.857	0.898	0.609	0.675	0.65	0.642	0.815	0.916	0.65	0.701	0.661	0.664	0.783	0.921	0.685	0.679	0.652	0.618	0.6598	0.7528
Agglomerative-single_Al-0.4-Euc	AAC39	39	33	-4167.45	0.04	13.46	114	114	k-optimized	HAC (single)	0	0.4	euclidean	0.755	0.823	0.731	0.744	0.653	0.874	0.856	0.898	0.6	0.682	0.655	0.636	0.82	0.913	0.634	0.698	0.643	0.66	0.786	0.913	0.687	0.676	0.65	0.615	0.6532	0.7545
Agglomerative-average_Al-0.2-Cor	AAC40	40	9	-335.95	0.17	28.91	50	50	k-optimized	HAC (average)	0	0.2	correlation	0.756	0.819	0.738	0.742	0.629	0.87	0.851	0.898	0.602	0.685	0.668	0.643	0.814	0.913	0.64	0.706	0.655	0.659	0.775	0.91	0.682	0.68	0.652	0.611	0.6542	0.7541
Agglomerative-complete_n51	AAC41	41	10	6.4	0.15	31.39	51	51	k-based	HAC (complete)				0.751	0.822	0.734	0.74	0.637	0.882	0.854	0.896	0.6	0.684	0.655	0.644	0.805	0.914	0.636	0.695	0.653	0.661	0.779	0.912	0.685	0.691	0.653	0.607	0.6526	0.7541
Agglomerative-single_Ce-0.6-Cor	AAC42	42	31	-2538.31	0.04	16.56	68	68	k-optimized	HAC (single)	1	0.6	correlation	0.761	0.811	0.731	0.742	0.635	0.868	0.861	0.895	0.604	0.676	0.648	0.633	0.816	0.916	0.636	0.705	0.657	0.662	0.799	0.916	0.681	0.674	0.646	0.612	0.6544	0.7533
KMeans_Ce-0.4-Cor	AAC43	43	21	-599.6	0.1	27.9	55	55	k-optimized	k-means	1	0.4	correlation	0.767	0.815	0.731	0.74	0.631	0.871	0.848	0.899	0.603	0.681	0.649	0.639	0.807	0.913	0.632	0.701	0.655	0.661	0.782	0.914	0.681	0.676	0.646	0.625	0.659	0.7512
Spectral_n65	AAC44	44	25	-1208.47	0.1	23.1	65	65	k-based	Spectral				0.758	0.825	0.734	0.741	0.621	0.875	0.855	0.902	0.588	0.678	0.657	0.633	0.81	0.913	0.635	0.696	0.658	0.66	0.78	0.923	0.682	0.677	0.653	0.611	0.65	0.7534
Agglomerative-complete_Ce-0.5-Cor	AAC45	45	22	-974.26	0.1	25.36	56	56	k-optimized	HAC (complete)	1	0.5	correlation	0.76	0.823	0.733	0.741	0.629	0.873	0.844	0.893	0.61	0.681	0.654	0.635	0.809	0.907	0.632	0.702	0.646	0.672	0.774	0.914	0.684	0.681	0.648	0.612	0.6578	0.7509
KMeans_Ce-0.3-Cor	AAC46	46	20	-580.44	0.1	28.16	54	54	k-optimized	k-means	1	0.3	correlation	0.759	0.812	0.733	0.739	0.626	0.872	0.843	0.896	0.599	0.679	0.644	0.637	0.81	0.914	0.631	0.696	0.667	0.664	0.779	0.912	0.681	0.676	0.65	0.623	0.6564	0.7505
Agglomerative-single_n31	AAC47	47	45	-4390.14	-0.26	1.38	31	31	k-based	HAC (single)				0.748	0.817	0.717	0.738	0.624	0.882	0.855	0.896	0.602	0.675	0.648	0.627	0.819	0.91	0.636	0.694	0.652	0.653	0.8	0.916	0.684	0.672	0.649	0.605	0.647	0.7518
KMeans_Ce-0.2-NM	AAC48	48	6	847.8	0.16	47	30	30	k-optimized	k-means	1	0.2		0.771	0.803	0.723	0.737	0.626	0.857	0.848	0.891	0.603	0.673	0.657	0.631	0.813	0.912	0.638	0.695	0.662	0.658	0.776	0.91	0.674	0.679	0.648	0.619	0.6564	0.7485
Agglomerative-single_Ce-0.1-Cor	AAC49	49	28	-1501.13	0.08	23.87	27	27	k-optimized	HAC (single)	1	0.1	correlation	0.758	0.807	0.731	0.751	0.63	0.85	0.853	0.892	0.59	0.675	0.651	0.633	0.815	0.914	0.631	0.696	0.647	0.66	0.784	0.904	0.679	0.677	0.646	0.615	0.6512	0.7491
MiniBatchKMeans_n32	AAC50	50	5	758.74	0.17	44.37	32	32	k-based	Mini-batch k-means				0.762	0.802	0.728	0.734	0.62	0.855	0.831	0.903	0.607	0.671	0.645	0.64	0.8	0.91	0.641	0.692	0.65	0.671	0.773	0.908	0.687	0.678	0.649	0.623	0.6606	0.7462
KMeans_Ce-0.0-NM	AAC51	51	2	1004.6	0.18	61.18	20	20	k-optimized	k-means	1	0		0.768	0.802	0.727	0.737	0.61	0.865	0.836	0.894	0.605	0.668	0.641	0.632	0.802	0.902	0.626	0.697	0.652	0.66	0.767	0.903	0.68	0.691	0.653	0.614	0.6558	0.7449
Agglomerative-complete_n14	AAC52	52	8	-27.41	0.14	55.13	14	14	k-based	HAC (complete)				0.755	0.802	0.729	0.74	0.613	0.867	0.814	0.886	0.601	0.672	0.644	0.632	0.796	0.901	0.631	0.691	0.65	0.668	0.755	0.901	0.683	0.667	0.65	0.633	0.6578	0.7417
Agglomerative-ward_Ce-0.0-NM	AAC53	53	4	656.16	0.17	54.06	21	21	k-optimized	HAC (ward)	1	0		0.765	0.798	0.729	0.732	0.629	0.862	0.782	0.885	0.614	0.661	0.647	0.638	0.759	0.905	0.63	0.681	0.64	0.658	0.747	0.899	0.674	0.671	0.643	0.616	0.6582	0.7355
Agglomerative-average_n11	AAC54	54	28	-1641.38	0.06	24.64	11	11	k-based	HAC (average)				0.743	0.78	0.699	0.714	0.619	0.844	0.84	0.895	0.587	0.669	0.622	0.624	0.806	0.926	0.628	0.671	0.62	0.656	0.77	0.911	0.685	0.651	0.623	0.62	0.646	0.7354
Agglomerative-complete_n8	AAC55	55	7	-205.8	0.16	78.4	8	8	k-based	HAC (complete)				0.747	0.769	0.71	0.726	0.58	0.835	0.732	0.832	0.595	0.64	0.59	0.63	0.745	0.866	0.63	0.667	0.618	0.68	0.723	0.843	0.656	0.637	0.604	0.62	0.6544	0.7054
Agglomerative-complete_n4	AAC56	56	14	-1404.01	0.11	82.04	4	4	k-based	HAC (complete)				0.782	0.738	0.687	0.71	0.57	0.768	0.685	0.857	0.596	0.61	0.584	0.636	0.687	0.886	0.625	0.651	0.606	0.668	0.691	0.859	0.67	0.602	0.601	0.617	0.6598	0.6888
Agglomerative-complete_n5	AAC57	57	17	-1417.13	0.11	63.71	5	5	k-based	HAC (complete)				0.768	0.734	0.684	0.713	0.571	0.774	0.663	0.843	0.6	0.613	0.599	0.639	0.689	0.873	0.631	0.633	0.621	0.668	0.677	0.855	0.67	0.619	0.6	0.629	0.6608	0.6875
KMeans_n6	AAC58	58	1	36.29	0.2	110.63	6	6	k-based	k-means				0.776	0.775	0.701	0.715	0.594	0.817	0.662	0.8	0.599	0.628	0.546	0.635	0.675	0.825	0.629	0.653	0.568	0.671	0.666	0.803	0.665	0.633	0.556	0.619	0.66	0.6795
KMeans_n3	AAC59	59	3	-722.16	0.21	162.52	3	3	k-based	k-means				0.794	0.725	0.68	0.71	0.57	0.802	0.6	0.797	0.6	0.589	0.565	0.628	0.632	0.859	0.619	0.592	0.562	0.67	0.623	0.815	0.649	0.585	0.568	0.615	0.6614	0.6601
Agglomerative-complete_n3	AAC60	60	16	-1576.99	0.11	99.38	3	3	k-based	HAC (complete)				0.789	0.653	0.656	0.675	0.563	0.772	0.636	0.783	0.59	0.626	0.535	0.635	0.67	0.83	0.637	0.639	0.529	0.677	0.67	0.813	0.645	0.613	0.546	0.613	0.6608	0.6574

## Sheet: AAclustTop60_scales
aac_id	aac_top60_id	ANDN920101	ARGP820101	ARGP820102	ARGP820103	BEGF750101	BEGF750102	BEGF750103	BHAR880101	BIGC670101	BIOV880101	BIOV880102	BROC820101	BROC820102	BULH740101	BULH740102	BUNA790101	BUNA790102	BUNA790103	BURA740101	BURA740102	CHAM810101	CHAM820101	CHAM820102	CHAM830101	CHAM830102	CHAM830103	CHAM830104	CHAM830105	CHAM830106	CHAM830107	CHAM830108	CHOC750101	CHOC760101	CHOC760102	CHOC760103	CHOC760104	CHOP780101	CHOP780201	CHOP780202	CHOP780203	CHOP780204	CHOP780205	CHOP780206	CHOP780207	CHOP780208	CHOP780209	CHOP780210	CHOP780211
Agglomerative-single_Ce-0.8-Euc	AAC01	0	0	0	1	0	0	0	0	0	0	0	0	0	0	0	0	0	1	0	1	0	0	1	0	1	1	0	1	0	0	0	0	0	0	0	0	1	0	0	0	1	0	1	0	0	0	0	0
Agglomerative-single_n170	AAC02	1	0	0	1	0	1	0	0	0	0	0	0	0	0	0	0	0	1	0	1	0	0	1	0	1	1	1	1	0	1	1	0	0	0	0	0	0	0	0	0	0	1	1	1	0	0	0	1
Agglomerative-single_n137	AAC03	1	0	0	1	0	0	0	0	0	0	0	0	0	0	0	0	0	1	0	0	0	0	1	0	1	1	1	1	0	1	1	0	0	0	0	0	0	0	0	0	0	1	1	1	0	0	0	0
Agglomerative-single_n144	AAC04	1	0	0	1	0	0	0	0	0	0	0	0	0	0	0	0	0	1	0	0	0	0	1	0	1	1	1	1	0	1	1	0	0	0	0	0	0	0	0	0	0	1	1	1	0	0	0	0
Agglomerative-single_n138	AAC05	1	0	0	1	0	0	0	0	0	0	0	0	0	0	0	0	0	1	0	0	0	0	1	0	1	1	1	1	0	1	1	0	0	0	0	0	0	0	0	0	0	1	1	1	0	0	0	0
Agglomerative-single_n139	AAC06	1	0	0	1	0	0	0	0	0	0	0	0	0	0	0	0	0	1	0	0	0	0	1	0	1	1	1	1	0	1	1	0	0	0	0	0	0	0	0	0	0	1	1	1	0	0	0	0
Agglomerative-single_n121	AAC07	0	0	0	1	0	0	0	0	0	0	0	0	0	0	0	0	0	1	0	0	0	0	1	0	1	1	1	1	0	1	1	0	0	0	0	0	0	0	0	0	0	0	1	1	0	0	0	0
Agglomerative-single_n142	AAC08	1	0	0	1	0	0	0	0	0	0	0	0	0	0	0	0	0	1	0	0	0	0	1	0	1	1	1	1	0	1	1	0	0	0	0	0	0	0	0	0	0	1	1	1	0	0	0	0
Agglomerative-single_n263	AAC09	1	0	0	1	0	1	1	1	0	0	0	0	1	0	0	0	0	1	0	1	0	0	1	0	1	1	1	1	0	1	1	0	0	0	0	1	0	0	0	0	0	1	1	1	1	1	0	1
Agglomerative-single_Ce-0.0-NM	AAC10	1	0	0	1	0	1	0	0	0	0	0	0	0	0	0	0	0	1	0	0	0	0	1	0	1	1	1	1	0	1	1	0	0	0	0	0	0	0	0	0	0	1	1	1	0	0	0	0
Agglomerative-single_n150	AAC11	1	0	0	1	0	1	0	0	0	0	0	0	0	0	0	0	0	1	0	0	0	0	1	0	1	1	1	1	0	1	1	0	0	0	0	0	0	0	0	0	0	1	1	1	0	0	0	0
Agglomerative-single_n164	AAC12	1	0	0	1	0	1	0	0	0	0	0	0	0	0	0	0	0	1	0	1	0	0	1	0	1	1	1	1	0	1	1	0	0	0	0	0	0	0	0	0	0	1	1	1	0	0	0	1
Agglomerative-single_n125	AAC13	1	0	0	1	0	0	0	0	0	0	0	0	0	0	0	0	0	1	0	0	0	0	1	0	1	1	1	1	0	1	1	0	0	0	0	0	0	0	0	0	0	0	1	1	0	0	0	0
Agglomerative-single_n108	AAC14	0	0	0	1	0	0	0	0	0	0	0	0	0	0	0	0	0	1	0	0	0	0	1	0	1	1	1	1	0	1	1	0	0	0	0	0	0	0	0	0	0	0	1	1	0	0	0	0
Spectral_n183	AAC15	1	1	0	1	0	0	0	1	0	1	0	0	0	0	0	1	0	1	0	1	0	0	0	0	1	1	1	1	0	1	1	0	0	0	1	0	1	0	0	0	0	0	0	1	0	0	0	0
Agglomerative-single_Al-0.7-Euc	AAC16	1	0	1	0	0	0	0	0	0	1	0	0	1	0	0	0	1	1	0	1	1	0	1	0	1	1	1	0	0	1	1	0	0	0	1	0	1	0	0	0	1	1	1	1	0	0	0	0
Agglomerative-single_n101	AAC17	0	0	0	0	0	0	0	0	0	0	0	0	0	0	1	0	0	1	0	0	0	0	1	0	1	1	1	1	0	1	1	0	0	0	0	0	0	0	0	0	0	0	1	1	0	0	0	0
KMeans_Ce-0.8-Euc	AAC18	1	0	1	0	0	0	0	0	0	0	0	0	0	0	0	0	0	1	0	0	0	0	1	0	1	0	0	0	0	0	0	0	0	0	1	0	1	0	0	0	0	0	0	0	0	0	0	0
Agglomerative-average_Al-0.9-Cor	AAC19	1	1	0	1	1	1	0	1	0	1	0	1	1	0	1	0	1	1	1	1	1	0	1	0	1	1	1	1	0	1	1	0	0	0	1	1	1	0	0	0	1	1	1	1	1	1	0	1
Agglomerative-single_n90	AAC20	0	0	0	0	0	0	0	0	0	0	0	0	0	0	1	0	0	1	0	0	0	0	1	0	1	0	1	1	0	1	1	0	0	0	0	0	0	0	0	0	0	0	1	1	0	0	0	0
Agglomerative-average_n202	AAC21	1	0	0	1	0	1	0	1	0	0	0	0	0	0	0	0	0	1	0	1	0	0	1	0	1	1	1	1	0	1	1	0	0	0	0	0	1	0	0	0	0	1	1	1	0	1	0	0
MiniBatchKMeans_Ce-0.9-Cor	AAC22	1	1	0	0	0	0	0	0	0	0	0	0	1	0	1	0	1	1	0	1	1	0	1	0	0	1	1	0	1	1	1	1	0	0	0	1	0	0	1	1	1	1	1	1	0	1	1	0
KMeans_Al-0.7-Euc	AAC23	1	0	0	0	0	0	0	0	1	1	0	1	0	0	0	0	0	1	0	1	0	0	1	0	1	1	1	0	0	0	1	0	0	0	1	0	1	0	0	0	1	0	1	1	0	0	0	0
Agglomerative-complete_Ce-0.9-NM	AAC24	1	1	0	1	1	1	1	1	0	1	0	1	0	0	0	0	0	1	0	1	0	0	1	0	1	1	1	1	0	1	1	0	0	0	0	1	1	0	1	1	0	1	1	1	1	1	0	1
Spectral_Al-0.3-Euc	AAC25	0	0	0	0	0	1	0	0	1	1	0	0	0	0	0	0	0	0	0	0	0	0	0	1	1	0	0	0	0	0	1	0	1	0	0	0	0	0	0	0	0	0	0	0	0	0	0	0
Agglomerative-single_n96	AAC26	0	0	0	0	0	0	0	0	0	0	0	0	0	0	1	0	0	1	0	0	0	0	1	0	1	1	1	1	0	1	1	0	0	0	0	0	0	0	0	0	0	0	1	1	0	0	0	0
Agglomerative-complete_Ce-0.8-Euc	AAC27	1	0	1	0	0	0	0	1	1	0	0	1	0	0	0	0	0	1	0	0	0	0	0	0	0	0	0	0	0	0	0	0	0	0	0	0	1	0	0	0	1	1	0	0	0	0	0	0
Agglomerative-single_n58	AAC28	0	0	0	0	0	0	0	0	0	0	0	0	0	0	0	0	0	1	0	0	0	0	0	0	0	0	1	1	0	1	1	0	0	0	0	0	0	0	0	0	0	0	0	1	0	0	0	0
Agglomerative-average_n514	AAC29	1	1	1	1	1	1	1	1	0	0	1	1	1	1	1	1	1	1	1	1	1	0	1	1	1	1	1	1	1	1	1	0	0	1	1	1	1	1	1	1	1	1	1	1	1	1	1	1
Agglomerative-single_n573	AAC30	1	1	1	1	1	1	1	1	1	1	1	1	1	1	1	1	1	1	1	1	1	1	1	1	1	1	1	1	1	1	1	1	1	1	1	1	1	1	1	1	1	1	1	1	1	1	1	1
Agglomerative-complete_Al-0.0-NM	AAC31	1	0	0	0	0	0	0	0	0	0	0	0	0	0	0	0	0	1	0	0	0	0	0	0	0	0	1	1	0	1	1	0	0	0	1	0	0	0	0	0	1	0	0	0	0	0	0	0
Spectral_n431	AAC32	1	1	0	1	1	1	0	1	0	1	1	1	1	0	1	1	0	1	0	1	1	1	1	0	1	1	1	1	0	1	1	0	0	0	1	1	1	0	1	0	0	1	1	1	1	1	1	1
Spectral_Ce-0.7-Euc	AAC33	0	0	0	0	0	0	0	0	0	1	0	0	0	0	0	1	0	0	0	1	0	0	0	0	1	1	0	0	0	0	0	0	0	0	0	0	1	1	0	0	1	0	0	0	0	0	0	0
Agglomerative-average_n49	AAC34	1	0	0	0	0	0	0	0	0	0	0	0	0	0	0	0	0	1	0	0	0	0	0	0	0	0	0	1	0	1	1	0	0	0	0	0	0	0	0	0	0	0	0	0	0	0	0	0
Agglomerative-complete_Al-0.4-Cor	AAC35	1	0	0	0	0	0	0	0	0	0	0	0	0	0	0	0	0	1	0	0	0	0	0	0	0	0	0	0	0	0	0	0	0	0	1	0	0	0	0	1	1	0	0	0	0	0	0	0
Agglomerative-ward_n103	AAC36	1	0	0	0	0	0	0	0	1	0	0	0	0	0	0	0	0	0	0	0	0	0	1	0	0	0	0	0	0	1	1	0	0	0	0	1	1	0	0	0	1	0	0	0	0	0	0	0
Agglomerative-average_Ce-0.4-NM	AAC37	1	0	0	0	0	0	0	0	0	0	0	0	0	0	0	0	0	1	0	0	0	0	0	0	0	0	1	1	0	1	1	0	1	0	0	0	1	1	0	0	0	0	0	1	0	0	0	0
Spectral_n46	AAC38	1	0	0	0	0	0	0	0	0	0	0	0	0	0	0	1	0	0	0	0	0	0	0	0	0	0	0	0	0	0	0	1	0	0	0	0	0	0	0	0	1	0	0	0	0	0	0	0
Agglomerative-single_Al-0.4-Euc	AAC39	1	0	0	1	0	0	0	0	0	0	0	0	0	0	0	0	0	1	0	0	0	0	0	0	1	0	0	0	0	0	0	0	0	0	0	0	1	0	0	0	0	0	0	0	0	0	0	0
Agglomerative-average_Al-0.2-Cor	AAC40	1	0	1	0	0	0	0	0	0	1	0	0	0	0	0	1	0	0	0	0	0	0	0	0	0	0	0	0	0	0	0	0	0	0	0	0	0	0	0	0	0	1	0	0	0	0	0	0
Agglomerative-complete_n51	AAC41	0	0	0	0	0	0	0	0	0	0	0	0	0	0	0	0	0	0	0	0	0	0	0	0	0	0	0	1	0	0	1	0	0	0	0	0	0	0	0	0	1	0	0	0	0	0	0	0
Agglomerative-single_Ce-0.6-Cor	AAC42	1	1	0	0	0	0	0	0	0	1	0	0	0	0	0	1	0	0	0	0	0	0	0	0	0	0	0	0	0	0	0	0	0	0	0	0	0	0	0	0	0	0	0	0	0	0	0	0
KMeans_Ce-0.4-Cor	AAC43	1	0	0	0	0	0	0	0	0	0	0	0	0	0	0	0	0	0	0	0	1	0	0	0	0	0	0	0	0	0	0	0	1	0	1	0	0	0	1	0	1	0	0	0	0	0	0	0
Spectral_n65	AAC44	1	0	0	1	0	0	0	0	0	0	0	0	0	0	0	1	0	0	0	0	0	0	0	0	0	0	0	0	0	1	1	0	0	0	1	0	0	0	0	0	1	0	0	0	0	0	0	0
Agglomerative-complete_Ce-0.5-Cor	AAC45	1	0	0	0	0	0	0	0	0	0	0	0	0	0	1	0	0	0	0	0	0	0	0	0	0	0	0	0	0	0	0	0	0	0	1	0	0	0	0	0	0	0	0	0	0	0	0	0
KMeans_Ce-0.3-Cor	AAC46	0	0	0	0	0	0	0	0	0	0	0	0	0	0	0	0	0	0	0	0	1	0	0	0	0	0	0	0	0	0	1	0	1	0	1	0	0	0	1	0	1	0	0	0	0	0	0	0
Agglomerative-single_n31	AAC47	0	0	0	0	0	0	0	0	0	0	0	0	0	0	0	0	0	1	0	0	0	0	0	0	0	0	1	0	0	1	1	0	0	0	0	0	0	0	0	0	0	0	0	0	0	0	0	0
KMeans_Ce-0.2-NM	AAC48	0	0	0	0	0	0	0	0	0	0	0	0	0	0	0	0	0	0	0	0	0	0	0	0	0	0	0	0	0	0	0	0	1	0	0	0	0	0	0	0	0	0	0	0	0	0	0	0
Agglomerative-single_Ce-0.1-Cor	AAC49	0	0	0	1	0	0	0	0	0	0	0	0	0	0	1	0	0	0	0	0	0	0	0	0	0	0	0	0	0	0	1	0	0	0	0	0	0	0	0	0	0	1	0	0	0	0	0	0
MiniBatchKMeans_n32	AAC50	0	1	0	0	0	0	0	0	0	0	0	0	0	0	0	0	0	0	0	0	0	0	0	0	0	0	0	0	0	0	0	0	0	0	1	0	0	0	0	0	0	0	0	0	0	0	0	0
KMeans_Ce-0.0-NM	AAC51	0	0	0	0	0	0	0	0	0	0	0	0	0	0	0	0	0	0	0	0	0	0	0	0	0	0	0	0	0	0	0	0	0	0	0	0	1	0	0	0	1	0	0	0	0	0	0	0
Agglomerative-complete_n14	AAC52	0	0	0	0	0	0	0	0	0	0	0	0	0	0	0	0	0	0	0	0	0	0	0	0	0	0	0	0	0	0	1	1	0	0	0	0	1	0	0	0	0	0	0	0	0	0	0	0
Agglomerative-ward_Ce-0.0-NM	AAC53	0	0	0	0	0	0	0	0	0	1	0	0	0	0	0	0	0	0	0	0	0	0	0	0	0	0	0	0	0	0	0	0	0	0	0	0	0	0	0	0	0	0	0	0	0	0	0	0
Agglomerative-average_n11	AAC54	0	0	0	0	0	0	0	0	0	0	0	0	0	0	0	0	0	1	0	0	0	0	0	0	0	0	0	0	0	1	1	0	0	0	0	0	0	0	0	0	0	0	0	0	0	0	0	0
Agglomerative-complete_n8	AAC55	0	0	0	0	0	0	0	0	0	0	0	0	0	0	0	0	0	0	0	0	0	0	0	0	0	0	0	0	0	0	1	0	0	0	0	0	1	0	0	0	0	0	0	0	0	0	0	0
Agglomerative-complete_n4	AAC56	0	0	0	0	0	0	0	0	0	0	0	0	0	0	0	0	0	0	0	0	0	0	0	0	0	0	0	0	0	0	0	0	0	0	0	0	0	0	0	0	0	0	0	0	0	0	0	0
Agglomerative-complete_n5	AAC57	0	0	0	0	0	0	0	0	0	0	0	0	0	0	0	0	0	0	0	0	0	0	0	0	0	0	0	0	0	0	1	0	0	0	0	0	0	0	0	0	0	0	0	0	0	0	0	0
KMeans_n6	AAC58	0	0	0	0	0	0	0	0	0	0	0	0	0	0	0	0	0	0	0	0	0	0	0	0	0	0	0	0	0	0	0	0	0	0	0	0	0	0	0	0	0	0	0	0	0	0	0	0
KMeans_n3	AAC59	0	0	0	0	0	0	0	0	0	0	0	0	0	0	0	0	0	0	0	0	0	0	0	0	0	0	0	0	0	0	0	0	0	0	0	0	0	0	0	0	0	0	0	0	0	0	0	0
Agglomerative-complete_n3	AAC60	0	0	0	0	0	0	0	0	0	0	0	0	0	0	0	0	0	0	0	0	0	0	0	0	0	0	0	0	0	0	0	0	0	0	0	0	0	0	0	0	0	0	0	0	0	0	0	0
[truncated: 538 more columns]
